# Supplementary material for: Long noncoding RNA BCYRN1 promotes cardioprotection by enhancing human and murine regulatory T cell dynamics
Source: J Clin Invest. 2025 Mar 25;135(9):e179262. doi: 10.1172/JCI179262 (PMC12043100; doi:10.1172/JCI179262)
Supplement: Supporting data values [file jci-135-179262-s010.xlsx]

## Sheet: Fig.1D
1D
Ctrl	CDCEVs	NHDFEVs	CDCEVs	NHDFEVs	CDCEVs	NHDFEVs	CDCEVs	NHDFEVs
0.999347	1.05375	0.977965	1.07561	0.86963	1.03213	0.786003	1.03878	0.848486
1.01526	1.02738	0.929499	1.01978	0.907167	0.988893	0.779113	1.14569	0.856326
0.996258	0.997208	0.94898	0.987705	0.983904	1.02595	0.814275	1.13263	0.769848
0.989131	0.973926	0.919521	1.05779	0.850149	1.0787	0.850149	1.11576	0.907642

## Sheet: Fig.1E
1E
Ctrl	CDCEVs	NHDFEVs	CDCEVs	NHDFEVs	CDCEVs	NHDFEVs	CDCEVs	NHDFEVs
0.971993	1.27143	1.13461	1.27762	1.16198	1.41185	1.19966	1.71438	1.25439
1.00297	1.03033	1.18211	1.13978	1.20173	1.52491	1.06131	1.51613	1.18366
1.00865	1.02878	1.1279	1.16817	1.05769	1.85893	0.939985	1.766	1.24458
1.01639	1.10157	1.24871	1.18934	1.25077	1.59202	1.26884	2.0262	1.49084

## Sheet: Fig.1F
1F
Ctrl	CDCEVs	NHDFEVs	CDCEVs	NHDFEVs	CDCEVs	NHDFEVs	CDCEVs	NHDFEVs
1.00697	1.11049	1.06511	1.29084	1.07815	1.37481	1.25529	1.58704	1.24051
1.01944	1.15501	1.18618	1.28228	1.16716	1.51076	1.1633	1.40038	1.33065
0.799268	1.08645	1.08173	1.34637	1.0912	1.46269	1.04861	1.47901	1.2526
1.17432	1.01347	0.949953	1.29712	1.0529	1.57275	1.12502	1.57778	1.26121

## Sheet: Fig.1G
1G
Ctrl	CDCEVs	NHDFEVs
1.09483	1.57291	1.1425
1.0252	1.8271	1.2423
0.965172	1.914	1.332

## Sheet: Fig.1H
1H
Ctrl	CDCEVs	NHDFEVs
0.94275	3.62036	0.89449
1.01724	2.22601	0.793216
1.04275	2.21387	1.21126
1.107	3.724	0.643
0.929	1.751	0.989
0.973	2.054	1.135

## Sheet: Fig.1I
1I
Ctrl	CDCEVs	NHDFEVs
36	186	80
25	192	91
43	238	109

## Sheet: Fig.2A
2A
CDC-EVs	NHDF-EVs
3125941	2017098

## Sheet: Fig.2B
2B
	CDC-EVs	NHDF-EVs
BCYRN1	26799	6166
SATB2-2	9639	6426
LOC100129335-5	8441	1609
NMUR2-1:copy2	8064	1923
CCDC73	7429	5855
ABCA5-3	7116	1541
SLC7A11-4	7112	1481
CCDC90A-6	6719	1261
AKR1E2-14	6554	1551
ABCA5-3:copy2	6535	1429

## Sheet: Fig.2C
2C	CDC-EVs	NHDF-EVs
	0.987473	7.84212
	1.1067	8.11641
	1.10814	8.05831
	0.825753	7.20556

## Sheet: Fig.2E
2E
	ctrl	CDC-EVs	NHDF-EVs		CDC-EVs	NHDF-EVs		CDC-EVs	NHDF-EVs		ctrl	CDC-EVs	NHDF-EVs		ctrl	CDC-EVs	NHDF-EVs
	0.922733	2.37235	1.06924	0	3.02961	1.19032	0	2.8415	1.26221	0	0.962242	3.29831	1.43412	0	0.970269	4.29546	1.72608
	0.916908	2.28964	1.20383		2.85137	1.32909		2.2745	1.2919		1.00464	3.93491	1.3118		1.07574	4.6588	0.967416
	1.18195	3.00932	1.21366		3.50346	1.48811		2.87084	1.73298		1.03443	2.66478	1.57528		0.958081	4.04598	1.58077
		3h	3h		6h	6h		24h	24h		Day3	Day3	Day3		Day5	Day5	Day5

[truncated: 41 more sheets: Fig.3A, Fig.3B, Fig.3C, Fig.3D, Fig.3E, Fig.3F, Fig.3G, Fig.3H, Fig.4A, Fig.4B, Fig.4C, Fig.4D, Fig.4E, Fig.5A, Fig.5B, Fig.5C, Fig.5D, Fig.5E, Fig.5G, Fig.6A …]
